# Supplementary material for: Clinical and Laboratory Parameters Associated with PICU Admission in Children with Multisystem Inflammatory Syndrome Associated with COVID-19 (MIS-C)
Source: J Pers Med. 2024 Sep 23;14(9):1011. doi: 10.3390/jpm14091011 (PMC11432765; doi:10.3390/jpm14091011)
Supplement: Supplementary file 1 [file jpm-14-01011-s001.zip]

Archive with 1 entries (1 files):
- jpm-3205270-supplementary.pdf
